# Supplementary material for: Mitochondrial Aminoacyl-tRNA Synthetase and Disease: The Yeast Contribution for Functional Analysis of Novel Variants
Source: Int J Mol Sci. 2021 Apr 26;22(9):4524. doi: 10.3390/ijms22094524 (PMC8123711; doi:10.3390/ijms22094524)
Supplement: Supplementary file 1 [file ijms-22-04524-s001.zip]

Archive with 2 entries (2 files):
- Supplementary Figure 1.pdf
- Supplementary table 1.pdf
